# Supplementary material for: Analyses of domains and domain fusions in human proto-oncogenes
Source: BMC Bioinformatics. 2009 Mar 17;10:88. doi: 10.1186/1471-2105-10-88 (PMC2679021; doi:10.1186/1471-2105-10-88)
Supplement: Additional file 1 — Supplementary S2. 103 domains encoded from oncogene proteins. [file 1471-2105-10-88-S1.xls]

## Sheet: result5
103 domains encoded from oncogene proteins
P:presence;A:Archaea_only;B:Bacteria_only;A_B:Archaea_Bacteria;E:Eukaryota;M:Metazoa;C:Chordata;L:Mammalia;H:Homo sapiens
PFAM ACCESSION ID	PFAM ENTRY ID	Origin node in cellular organisms	Refined origin node in cellular organisms after consideration of horizontal gene transfer	State of presence or absence in viruses
PF00001	7tm_1	E		P
PF00003	7tm_3	E
PF00007	Cys_knot	C
PF00010	HLH	B		P
PF00017	SH2	E		P
PF00018/PF07653	SH3_1/SH3_2	B		P
PF00023	Ank	A_B		P
PF00028	Cadherin	A_B
PF00041	fn3	A_B		P
PF00047	ig	B	M	P
PF00048	IL8	C		P
PF00050	Kazal_1	B
PF00069	Pkinase	A_B		P
PF00071	Ras	A_B		P
PF00076	RRM_1	A_B		P
PF00090	TSP_1	E
PF00093	VWC	M
PF00096	zf-C2H2	A_B		P
PF00097	zf-C3HC4	B		P
PF00104	Hormone_recep	M		P
PF00105	zf-C4	M		P
PF00110	wnt	M
PF00130	C1_1	E
PF00134	Cyclin_N	E		P
PF00160	Pro_isomerase	A_B
PF00167	FGF	M		P
PF00168	C2	E
PF00169	PH	E
PF00170	bZIP_1	A		P
PF00178	Ets	M
PF00219	IGFBP	C
PF00229	TNF	M
PF00249	Myb_DNA-binding	B
PF00270	DEAD	A_B		P
PF00271	Helicase_C	A_B		P
PF00307	CH	E
PF00341	PDGF	M
PF00433	Pkinase_C	E
PF00452	Bcl-2	B		P
PF00488	MutS_V	A_B
PF00514	Arm	B
PF00531	Death	M
PF00554	RHD	M
PF00560	LRR_1	A_B		P
PF00595	PDZ	A_B		P
PF00605	IRF	C		P
PF00611	FCH	E		P
PF00620	RhoGAP	E
PF00621	RhoGEF	B
PF00627	UBA	A_B
PF00641	zf-RanBP	A_B
PF00757	Furin-like	M
PF00758	EPO_TPO	C
PF00822	PMP22_Claudin	M
PF00870	P53	M
PF01030	Recep_L_domain	B
PF01049	Cadherin_C	M
PF01056	Myc_N	C		P
PF01094	ANF_receptor	A_B
PF01403	Sema	M		P
PF01404	Ephrin_lbd	M
PF01437	PSI	E		P
PF01624	MutS_I	A_B
PF01833	TIG	A_B
PF02141	DENN	E
PF02165	WT1	C
PF02180	BH4	M
PF02196	RBD	M
PF02198/PF00536/PF07647	SAM_PNT/SAM_1/SAM_2	E
PF02201	SWIB	B	E	P
PF02262	Cbl_N	M
PF02319	E2F_TDP	E
PF02344	Myc-LZ	C		P
PF02437	Ski_Sno	M
PF02757	YLP	A_B		P
PF02761	Cbl_N2	M
PF02762	Cbl_N3	M
PF02984	Cyclin_C	E
PF03045	DAN	M
PF03131	bZIP_Maf	M
PF03957	Jun	M
PF04692	PDGF_N	C		P
PF04855	SNF5	E
PF05053	Menin	M
PF05188	MutS_II	A_B
PF05190	MutS_IV	A_B
PF05192	MutS_III	A_B
PF05805	L6_membrane	C
PF05923	APC_crr	M
PF05924	SAMP	C
PF05937	EB1_binding	C
PF05956	APC_basic	C
PF05972	APC_15aa	M
PF06583	Neogenin_C	M
PF07562	NCD3G	M
PF07679	I-set	B		P
PF07686	V-set	B		P
PF07710	P53_tetramer	C
PF07714	Pkinase_Tyr	B	E	P
PF07716	bZIP_2	E		P
PF07988	Wos2	C		P
PF08383	Maf_N	C
PF08917	ecTbetaR2	M
