# Supplementary material for: Analyses of domains and domain fusions in human proto-oncogenes
Source: BMC Bioinformatics. 2009 Mar 17;10:88. doi: 10.1186/1471-2105-10-88 (PMC2679021; doi:10.1186/1471-2105-10-88)
Supplement: Additional file 2 — Supplementary S3. 50 whole domain fusions of oncogenes. [file 1471-2105-10-88-S2.xls]

## Sheet: Sheet1
50 whole domain fusions of oncogenes
P:presence;A:Archaea_only;B:Bacteria_only;A_B:Archaea_Bacteria;E:Eukaryota;M:Metazoa;C:Chordata;L:Mammalia;H:Homo sapiens
Domain fusion events	Origin node in cellular organisms	State of presence or absence in viruses
LRR_1 & Pkinase_Tyr	B
MutS_V & MutS_I & MutS_II & MutS_IV & MutS_III	A_B
DEAD & Helicase_C	A_B	P
Pkinase & PH & Pkinase_C	E
PH & RhoGEF	E
Cyclin_N & Cyclin_C	E
RRM_1 & zf-RanBP	E
Ank & Death & RHD & TIG	M
SH2 & SH3	M
SH2 & SH3 & Pkinase_Tyr	M	P
ig & I-set & Pkinase_Tyr	M
zf-C3HC4 & UBA & Cbl_N & Cbl_N2 & Cbl_N3	M
Pkinase & C1_1 & RBD	M
Furin-like & Recep_L_domain & YLP & Pkinase_Tyr	M
SH2 & SH3 & C1_1 & PH & CH & RhoGEF	M
fn3 & SAM_PNT & Ephrin_lbd & Pkinase_Tyr	M
SH2 & FCH & Pkinase_Tyr	M	P
Pkinase & C1_1 & RBD	M
SH2 & SH3 & C1_1 & PH & CH & RhoGEF	M
NCD3G & 7tm_3 & ANF_receptor	M
ig & V-set & Pkinase_Tyr	M
C2 & RhoGAP & RhoGEF	M
fn3 & Neogenin_C & I-set	M
PH & RhoGEF & SH3	M
Cadherin & Cadherin_C	M
fn3 & Pkinase_Tyr	M
Hormone_recep & zf-C4	M	P
bZIP_1 & Jun	M
Ets & SAM_PNT	M
SH3& Ank	M
ig & Pkinase_Tyr	M
Cadherin & Pkinase_Tyr	M
Bcl-2 & BH4	M
RHD & TIG	M											M
fn3 & Ephrin_lbd & SAM_PNT & Pkinase_Tyr	C
P53 & SAM_PNT & P53_tetramer	C
Sema & PSI & TIG & Pkinase_Tyr	C
Arm & APC_crr & SAMP & EB1_binding & APC_basic & APC_15aa	C
HLH & Myc_N & Myc-LZ	C	P
Cys_knot & TSP_1 & VWC & IGFBP	C
Furin-like & Recep_L_domain & Pkinase_Tyr	C
PH & PDZ & RhoGEF & RBD	C
PDGF & PDGF_N	C	P
HLH & Myc_N	C	P
Myb_DNA-binding & Wos2	C
zf-RanBP & SWIB	C
bZIP_Maf & Maf_N	C
zf-C2H2 & WT1	C
fn3 & ig & I-set & Pkinase_Tyr	H
Pkinaser&ecTbetaR2	M
