# Supplementary material for: Analyses of domains and domain fusions in human proto-oncogenes
Source: BMC Bioinformatics. 2009 Mar 17;10:88. doi: 10.1186/1471-2105-10-88 (PMC2679021; doi:10.1186/1471-2105-10-88)
Supplement: Additional file 3 — Supplementary S4. Proteome-wide patterns of origin nodes in oncogene proteins. [file 1471-2105-10-88-S3.xls]

## Sheet: Sheet1
proteome-wide patterns of origin nodes in oncogene proteins
P:presence;A:Archaea_only;B:Bacteria_only;A_B:Archaea_Bacteria;E:Eukaryota;M:Metazoa;C:Chordata;L:Mammalia;H:Homo sapiens
Ensembl Gene ID	HUGO ID	Uniprot ID		Exact domain pattern(from N-terminal to C-terminal)	Whole domain fusion events	Cellular origin node for each domain contained in the oncogene protein	Cellular origin node for the exact domain pattern origin	Cellular origin node for the whole domain fusion events	State of presence or absence in viruses for the whole domain fusion events
ENSG00000133895	MEN1	O00255		PF05053	{'Menin'}	{M}	M	M
ENSG00000078900	TP73	O15350		PF00870 PF07710 PF07647	{'P53','SAM_2','P53_tetramer'}	{M,E,C}	C	C
ENSG00000197063	MAFG	O15525		PF03131	{'bZIP_Maf'}	{M}	M	M
ENSG00000178573	MAF	O75444		PF08383 PF03131	{'bZIP_Maf','Maf_N'}	{M,C}	C	C
ENSG00000097007	ABL1	P00519		PF00018 PF00017 PF07714	{'SH2','SH3_1','Pkinase_Tyr'}	{E,B,E}	M	M	P
ENSG00000146648	EGFR	P00533		PF01030 PF00757 PF01030 PF07714	{'Furin-like','Recep_L_domain','Pkinase_Tyr'}	{M,B,E}	M	M
ENSG00000172680	MOS	P00540		PF00069	{'Pkinase'}	{A_B}	A_B	A_B	P
ENSG00000164266	SPINK1	P00995		PF00050	{'Kazal_1'}	{B}	B	B
ENSG00000170345	FOS	P01100		PF07716	{'bZIP_2'}	{E}	E	E	P
ENSG00000136997	MYC	P01106		PF01056 PF00010 PF02344	{'HLH','Myc_N','Myc-LZ'}	{A_B,C,C}	C	C	P
ENSG00000009307	NRAS	P01111		PF00071	{'Ras'}	{A_B}	A_B	A_B	P
ENSG00000174775	HRAS	P01112		PF00071	{'Ras'}	{A_B}	A_B	A_B	P
ENSG00000133703	KRAS	P01116		PF00071	{'Ras'}	{A_B}	A_B	A_B	P
ENSG00000100311	PDGFB	P01127		PF04692 PF00341	{'PDGF','PDGF_N'}	{M,C}	C	C	P
ENSG00000204490	TNF	P01375		PF00229	{'TNF'}	{M}	M	M
ENSG00000132155	RAF1	P04049		PF02196 PF00130 PF00069	{'Pkinase','C1_1','RBD'}	{A_B,E,M}	M	M
ENSG00000134323	MYCN	P04198		PF01056 PF00010	{'HLH','Myc_N'}	{B,C}	C	C	P
ENSG00000130368	MAS1	P04201		PF00001	{'7tm_1'}	{E}	E	E	P
ENSG00000141736	ERBB2	P04626		PF01030 PF00757 PF01030 PF07714 PF02757 PF02757	{'Furin-like','Recep_L_domain','YLP','Pkinase_Tyr'}	{M,B,A_B,E}	C	C
ENSG00000125084	WNT1	P04628		PF00110	{'wnt'}	{M}	M	M
ENSG00000198400	NTRK1	P04629		PF00560 PF00560 PF07714	{'LRR_1','Pkinase_Tyr'}	{A_B,E}	E	E
ENSG00000177606	JUN	P05412		PF03957 PF00170	{'bZIP_1','Jun'}	{A,M}	M	M
ENSG00000182866	LCK	P06239		PF00018 PF00017 PF07714	{'SH2','SH3_1','Pkinase_Tyr'}	{E,B,E}	M	M	P
ENSG00000010810	FYN	P06241		PF00018 PF00017 PF07714	{'SH2','SH3_1','Pkinase_Tyr'}	{E,B,E}	M	M	P
ENSG00000182511	FES	P07332		PF00611 PF00017 PF07714	{'SH2','FCH','Pkinase_Tyr'}	{E,E,E}	M	M	P
ENSG00000182578	CSF1R	P07333		PF07686 PF00047 PF00047 PF07714	{'ig','V-set','Pkinase_Tyr'}	{M,B,E}	M	M
ENSG00000176105	YES1	P07947		PF00018 PF00017 PF07714	{'SH2','SH3_1','Pkinase_Tyr'}	{E,B,E}	M	M	P
ENSG00000147507	LYN	P07948		PF00018 PF00017 PF07714	{'SH2','SH3_1','Pkinase_Tyr'}	{E,B,E}	M	M	P
ENSG00000165731	RET	P07949		PF00028 PF07714	{'Cadherin','Pkinase_Tyr'}	{A_B,E}	M	M
ENSG00000105976	MET	P08581		PF01403 PF01437 PF01833 PF01833 PF01833 PF07714	{'Sema','PSI','TIG','Pkinase_Tyr'}	{M,E,A_B,E}	C	C
ENSG00000075388	FGF4	P08620		PF00167	{'FGF'}	{M}	M	M	P
ENSG00000101336	HCK	P08631		PF00018 PF00017 PF07714	{'SH2','SH3_1','Pkinase_Tyr'}	{E,B,E}	M	M	P
ENSG00000047936	ROS1	P08922		PF00041 PF00041 PF00041 PF00041 PF00041 PF00041 PF07714	{'fn3','Pkinase_Tyr'}	{A_B,E}	M	M
ENSG00000163739	CXCL1	P09341		PF00048	{'IL8'}	{C}	C	C	P
ENSG00000105989	WNT2	P09544		PF00110	{'wnt'}	{M}	M	M
ENSG00000000938	FGR	P09769		PF00018 PF00017 PF07714	{'SH2','SH3_1','Pkinase_Tyr'}	{E,B,E}	M	M	P
ENSG00000074047	GLI2	P10070		PF00096 PF00096 PF00096 PF00096	{'zf-C2H2'}	{A_B}	E	A_B	P
ENSG00000106571	GLI3	P10071		PF00096 PF00096 PF00096 PF00096 PF00096	{'zf-C2H2'}	{A_B}	E	A_B	P
ENSG00000118513	MYB	P10242		PF00249 PF00249 PF00249 PF07988	{'Myb_DNA-binding','Wos2'}	{B,C}	C	C
ENSG00000185697	MYBL1	P10243		PF00249 PF00249 PF00249 PF07988	{'Myb_DNA-binding','Wos2'}	{B,C}	C	C
ENSG00000101057	MYBL2	P10244		PF00249 PF00249 PF00249	{'Myb_DNA-binding'}	{B}	B	B
ENSG00000078061	ARAF1	P10398		PF02196 PF00130 PF00069	{'Pkinase','C1_1','RBD'}	{A_B,E,M}	M	M
ENSG00000171791	BCL2	P10415		PF02180 PF00452	{'Bcl-2','BH4'}	{B,M}	M	M
ENSG00000157404	KIT	P10721		PF00047 PF07714	{'ig','Pkinase_Tyr'}	{M,E}	M	M
ENSG00000111241	FGF6	P10767		PF00167	{'FGF'}	{M}	M	M	P
ENSG00000126351	THRA	P10827		PF00105 PF00104	{'Hormone_recep','zf-C4'}	{M,M}	M	M	P
ENSG00000151090	THRB	P10828		PF00105 PF00104	{'Hormone_recep','zf-C4'}	{M,M}	M	M	P
ENSG00000101977	MCF2	P10911		PF00621 PF00169	{'PH','RhoGEF'}	{E,B}	E	E
ENSG00000006451	RALA	P11233		PF00071	{'Ras'}	{A_B}	A_B	A_B	P
ENSG00000144118	RALB	P11234		PF00071	{'Ras'}	{A_B}	A_B	A_B	P
ENSG00000186716	BCR	P11274		PF00621 PF00168 PF00620	{'C2','RhoGAP','RhoGEF'}	{E,E,B}	M	M
ENSG00000157554	ERG	P11308		PF02198 PF00178	{'Ets','SAM_PNT'}	{M,E}	M	M
ENSG00000137193	PIM1	P11309		PF00069	{'Pkinase'}	{A_B}	A_B	A_B	P
ENSG00000186895	FGF3	P11487		PF00167	{'FGF'}	{M}	M	M	P
ENSG00000135446	CDK4	P11802		PF00069	{'Pkinase'}	{A_B}	A_B	A_B	P
ENSG00000116990	MYCL1	P12524		PF01056 PF00010	{'HLH','Myc_N'}	{B,C}	C	C	P
ENSG00000157933	SKI	P12755		PF02437	{'Ski_Sno'}	{M}	M	M
ENSG00000039068	CDH1	P12830		PF00028 PF00028 PF00028 PF00028 PF00028 PF01049	{'Cadherin','Cadherin_C'}	{A_B,M}	M	M
ENSG00000197122	SRC	P12931		PF00018 PF00017 PF07714	{'SH2','SH3_1','Pkinase_Tyr'}	{E,B,E}	M	M	P
ENSG00000134954	ETS1	P14921		PF02198 PF00178	{'Ets','SAM_PNT'}	{M,E}	M	M
ENSG00000157557	ETS2	P15036		PF02198 PF00178	{'Ets','SAM_PNT'}	{M,E}	M	M
ENSG00000157764	BRAF	P15056		PF02196 PF00130 PF00069	{'Pkinase','C1_1','RBD'}	{A_B,E,M}	M	M
ENSG00000175592	FOSL1	P15407		PF00170	{'bZIP_1'}	{A}	A	A	P
ENSG00000075426	FOSL2	P15408		PF07716	{'bZIP_2'}	{E}	E	E	P
ENSG00000141968	VAV1	P15498		PF00307 PF00621 PF00169 PF00130 PF00018 PF00017 PF00018	{'SH2','SH3_1','C1_1','PH','CH','RhoGEF'}	{E,B,E,E,E,B}	L	M
ENSG00000151422	FER	P16591		PF00611 PF00017 PF07714	{'SH2','FCH','Pkinase_Tyr'}	{E,E,E}	M	M	P
ENSG00000171223	JUNB	P17275		PF03957 PF00170	{'bZIP_1','Jun'}	{A,M}	M	M
ENSG00000130522	JUND	P17535		PF03957 PF00170	{'bZIP_1','Jun'}	{A,M}	M	M
ENSG00000162367	TAL1	P17542		PF00010	{'HLH'}	{B}	B	B	P
ENSG00000066336	SPI1	P17947		PF00178	{'Ets'}	{M}	M	M
ENSG00000102755	FLT1	P17948		PF00047 PF07679 PF00047 PF07679 PF07714	{'ig','I-set','Pkinase_Tyr'}	{M,B,E}	C	M
ENSG00000126767	ELK1	P19419		PF00178	{'Ets'}	{M}	M	M
ENSG00000184937	WT1	P19544		PF02165 PF00096 PF00096 PF00096 PF00096	{'zf-C2H2','WT1'}	{A_B,C}	C	C
ENSG00000081041	CXCL2	P19875		PF00048	{'IL8'}	{C}	C	C	P
ENSG00000163734	CXCL3	P19876		PF00048	{'IL8'}	{C}	C	C	P
ENSG00000069399	BCL3	P20749		PF00023 PF00023 PF00023 PF00023 PF00023 PF00023 PF00023	{'Ank'}	{A_B}	A_B	A_B	P
ENSG00000146904	EPHA1	P21709		PF01404 PF00041 PF00041 PF07714 PF00536	{'fn3','SAM_1','Ephrin_lbd','Pkinase_Tyr'}	{A_B,M,E,E}	M	M
ENSG00000065361	ERBB3	P21860		PF01030 PF00757 PF01030 PF07714	{'Furin-like','Recep_L_domain','Pkinase_Tyr'}	{M,B,E}	M	M
ENSG00000110395	CBL	P22681		PF02262 PF02761 PF02762 PF00097 PF00627	{'zf-C3HC4','UBA','Cbl_N','Cbl_N2','Cbl_N3'}	{B,A_B,M,M,M}	M	M
ENSG00000110092	CCND1	P24385		PF00134 PF02984	{'Cyclin_N','Cyclin_C'}	{E,E}	E	E
ENSG00000134982	APC	P25054		PF00514 PF00514 PF00514 PF00514 PF05972 PF05972 PF05972 PF05972 PF05923 PF05923 PF05923 PF05924 PF05923 PF05924 PF05923 PF05923 PF05923 PF05924 PF05956 PF05937	{'Arm','APC_crr','SAMP','EB1_binding','APC_basic','APC_15aa'}	{B,M,C,C,C,M}	L	C
ENSG00000110367	DDX6	P26196		PF00270 PF00271	{'DEAD','Helicase_C'}	{A_B,A_B}	A_B	A_B	P
ENSG00000044524	EPHA3	P29320		PF01404 PF00041 PF00041 PF07714 PF07647	{'fn3','Ephrin_lbd','SAM_2','Pkinase_Tyr'}	{A_B,M,E,E}	C	C
ENSG00000169908	TM4SF1	P30408		PF05805	{'L6_membrane'}	{C}	C	C
ENSG00000114857	NKTR	P30414		PF00160	{'Pro_isomerase'}	{A_B}	A_B	A_B
ENSG00000167601	AXL	P30530		PF00047 PF07679 PF00041 PF00041 PF07714	{'fn3','ig','I-set','Pkinase_Tyr'}	{A_B,M,B,E}	H	H
ENSG00000142208	AKT1	P31749		PF00169 PF00069 PF00433	{'Pkinase','PH','Pkinase_C'}	{A_B,E,E}	E	E
ENSG00000105221	AKT2	P31751		PF00169 PF00069 PF00433	{'Pkinase','PH','Pkinase_C'}	{A_B,E,E}	E	E
ENSG00000168283	BMI1	P35226		PF00097	{'zf-C3HC4'}	{B}	B	B	P
ENSG00000163513	TGFBR2	P37173		PF00069 PF08917	{'Pkinase','ecTbetaR2'}	{A_B,M}	M	M
ENSG00000090534	THPO	P40225		PF00758	{'EPO_TPO'}	{C}	C	C
ENSG00000117400	MPL	P40238		PF00041 PF00041	{'fn3'}	{A_B}	A_B	A_B	P
ENSG00000117036	ETV3	P41162		PF00178	{'Ets'}	{M}	M	M
ENSG00000139083	ETV6	P41212		PF02198 PF00178	{'Ets','SAM_PNT'}	{M,E}	M	M
ENSG00000114251	WNT5A	P41221		PF00110	{'wnt'}	{M}	M	M
ENSG00000158747	NBL1	P41271		PF03045	{'DAN'}	{M}	M	M
ENSG00000111145	ELK3	P41970		PF00178	{'Ets'}	{M}	M	M
ENSG00000143322	ABL2	P42684		PF00018 PF00017 PF07714	{'SH2','SH3_1','Pkinase_Tyr'}	{E,B,E}	M	M	P
ENSG00000187323	DCC	P43146		PF07679 PF07679 PF07679 PF07679 PF00041 PF00041 PF00041 PF00041 PF00041 PF00041 PF06583	{'fn3','Neogenin_C','I-set'}	{A_B,M,B}	C	M
ENSG00000095002	MSH2	P43246		PF01624 PF05188 PF05192 PF05190 PF00488	{'MutS_V','MutS_I','MutS_II','MutS_IV','MutS_III'}	{A_B,A_B,A_B,A_B,A_B}	A_B	A_B
ENSG00000167193	CRK	P46108		PF00017 PF00018 PF07653	{'SH2','SH3_1','SH3_2'}	{E,B,B}	M	M
ENSG00000099942	CRKL	P46109		PF00017 PF00018 PF07653	{'SH2','SH3_1','SH3_2'}	{E,B,B}	M	M
ENSG00000136999	NOV	P48745		PF00219 PF00093 PF00090 PF00007	{'Cys_knot','TSP_1','VWC','IGFBP'}	{C,E,M,C}	C	C
ENSG00000160293	VAV2	P52735		PF00307 PF00621 PF00169 PF00130 PF07653 PF00017 PF00018	{'SH2','SH3_1','C1_1','PH','CH','RhoGEF','SH3_2'}	{E,B,E,E,E,B,B}	M	M
ENSG00000134531	EMP1	P54849		PF00822	{'PMP22_Claudin'}	{M}	M	M
ENSG00000167461	RAB8A	P61006		PF00071	{'Ras'}	{A_B}	A_B	A_B	P
ENSG00000125952	MAX	P61244		PF00010	{'HLH'}	{B}	B	B	P
ENSG00000166444	ST5	P78524		PF03456 PF02141 PF03455	{'DENN'}	{E}	E	E
ENSG00000077150	NFKB2	Q00653		PF00554 PF01833 PF00023 PF00023 PF00023 PF00023 PF00023 PF00023 PF00531	{'Ank','Death','RHD','TIG'}	{A_B,M,M,A_B}	C	M
ENSG00000135679	MDM2	Q00987		PF02201 PF00641	{'zf-RanBP','SWIB'}	{A_B,E}	C	C
ENSG00000101412	E2F1	Q01094		PF02319	{'E2F_TDP'}	{E}	E	E
ENSG00000151702	FLI1	Q01543		PF02198 PF00178	{'Ets','SAM_PNT'}	{M,E}	M	M
ENSG00000182944	EWSR1	Q01844		PF00076 PF00641	{'RRM_1','zf-RanBP'}	{A_B,A_B)	E	E
ENSG00000085276	EVI1	Q03112		PF00096 PF00096 PF00096 PF00096 PF00096 PF00096 PF00096 PF00096 PF00096 PF00096	{'zf-C2H2'}	{A_B}	M	A_B	P
ENSG00000162924	REL	Q04864		F00554 PF01833	{'RHD','TIG'}	{M,A_B}	M	M
ENSG00000204487	LTB	Q06643		PF00229	{'TNF'}	{M}	M	M
ENSG00000050327	ARHGEF5	Q12774		PF00621 PF00169 PF07653	{'PH','RhoGEF','SH3_2'}	{E,B,B}	M	M
ENSG00000099956	SMARCB1	Q12824		PF04855	{'SNF5'}	{E}	E	E
ENSG00000156299	TIAM1	Q13009		PF00169 PF02196 PF00595 PF00621 PF00169	{'PH','PDZ','RhoGEF','RBD'}	{E,A_B,B,M}	C	C
ENSG00000143514	TP53BP2	Q13625		PF00023 PF00023 PF00018	{'SH3_1','Ank'}	{B,A_B}	M	M
ENSG00000178568	ERBB4	Q15303		PF01030 PF00757 PF01030 PF07714 PF02757 PF02757	{'Furin-like','Recep_L_domain','YLP','Pkinase_Tyr'}	{M,B,A_B,E}	C	C
ENSG00000137265	IRF4	Q15306		PF00605	{'IRF'}	{C}	C	C	P
ENSG00000173503	LTA	Q6FG55		PF00229	{'TNF'}	{M}	M	M
ENSG00000173662	HKR3	Q7RTX1		PF01094 PF07562 PF00003	{'NCD3G','7tm_3','ANF_receptor'}	{M,E,A_B}	M	M
