# Supplementary material for: Analyses of domains and domain fusions in human proto-oncogenes
Source: BMC Bioinformatics. 2009 Mar 17;10:88. doi: 10.1186/1471-2105-10-88 (PMC2679021; doi:10.1186/1471-2105-10-88)
Supplement: Additional file 4 — Supplementary S1. oncogene list. [file 1471-2105-10-88-S4.xls]

## Sheet: Sheet1
oncogene list:
every gene is annotated with Ensembl gene ID,HUGO ID and the corresponding Uniprot protein ID
Ensembl Gene ID	HUGO ID	Uniprot ID
ENSG00000000938	FGR	P09769
ENSG00000006451	RALA	P11233
ENSG00000009307	NRAS	P01111
ENSG00000010810	FYN	P06241
ENSG00000039068	CDH1	P12830
ENSG00000044524	EPHA3	P29320
ENSG00000047936	ROS1	P08922
ENSG00000050327	ARHGEF5	Q12774
ENSG00000065361	ERBB3	P21860
ENSG00000066336	SPI1	P17947
ENSG00000069399	BCL3	P20749
ENSG00000074047	GLI2	P10070
ENSG00000075388	FGF4	P08620
ENSG00000075426	FOSL2	P15408
ENSG00000077150	NFKB2	Q00653
ENSG00000078061	ARAF1	P10398
ENSG00000078900	TP73	O15350
ENSG00000081041	CXCL2	P19875
ENSG00000085276	EVI1	Q03112
ENSG00000090534	THPO	P40225
ENSG00000095002	MSH2	P43246
ENSG00000097007	ABL1	P00519
ENSG00000099942	CRKL	P46109
ENSG00000099956	SMARCB1	Q12824
ENSG00000100311	PDGFB	P01127
ENSG00000101057	MYBL2	P10244
ENSG00000101336	HCK	P08631
ENSG00000101412	E2F1	Q01094
ENSG00000101977	MCF2	P10911
ENSG00000102755	FLT1	P17948
ENSG00000105221	AKT2	P31751
ENSG00000105976	MET	P08581
ENSG00000105989	WNT2	P09544
ENSG00000106571	GLI3	P10071
ENSG00000110092	CCND1	P24385
ENSG00000110367	DDX6	P26196
ENSG00000110395	CBL	P22681
ENSG00000111145	ELK3	P41970
ENSG00000111241	FGF6	P10767
ENSG00000114251	WNT5A	P41221
ENSG00000114857	NKTR	P30414
ENSG00000116990	MYCL1	P12524
ENSG00000117036	ETV3	P41162
ENSG00000117400	MPL	P40238
ENSG00000118513	MYB	P10242
ENSG00000125084	WNT1	P04628
ENSG00000125952	MAX	P61244
ENSG00000126351	THRA	P10827
ENSG00000126767	ELK1	P19419
ENSG00000130368	MAS1	P04201
ENSG00000130522	JUND	P17535
ENSG00000132155	RAF1	P04049
ENSG00000133703	KRAS	P01116
ENSG00000133895	MEN1	O00255
ENSG00000134323	MYCN	P04198
ENSG00000134531	EMP1	P54849
ENSG00000134954	ETS1	P14921
ENSG00000134982	APC	P25054
ENSG00000135446	CDK4	P11802
ENSG00000135679	MDM2	Q00987
ENSG00000136997	MYC	P01106
ENSG00000136999	NOV	P48745
ENSG00000137193	PIM1	P11309
ENSG00000137265	IRF4	Q15306
ENSG00000139083	ETV6	P41212
ENSG00000141736	ERBB2	P04626
ENSG00000141968	VAV1	P15498
ENSG00000142208	AKT1	P31749
ENSG00000143322	ABL2	P42684
ENSG00000143514	TP53BP2	Q13625
ENSG00000144118	RALB	P11234
ENSG00000146648	EGFR	P00533
ENSG00000146904	EPHA1	P21709
ENSG00000147507	LYN	P07948
ENSG00000151090	THRB	P10828
ENSG00000151422	FER	P16591
ENSG00000151702	FLI1	Q01543
ENSG00000156299	TIAM1	Q13009
ENSG00000157404	KIT	P10721
ENSG00000157554	ERG	P11308
ENSG00000157557	ETS2	P15036
ENSG00000157764	BRAF	P15056
ENSG00000157933	SKI	P12755
ENSG00000158747	NBL1	P41271
ENSG00000160293	VAV2	P52735
ENSG00000162367	TAL1	P17542
ENSG00000162924	REL	Q04864
ENSG00000163513	TGFBR2	P37173
ENSG00000163734	CXCL3	P19876
ENSG00000163739	CXCL1	P09341
ENSG00000164266	SPINK1	P00995
ENSG00000165731	RET	P07949
ENSG00000166444	ST5	P78524
ENSG00000167193	CRK	P46108
ENSG00000167461	RAB8A	P61006
ENSG00000167601	AXL	P30530
ENSG00000168283	BMI1	P35226
ENSG00000169908	TM4SF1	P30408
ENSG00000170345	FOS	P01100
ENSG00000171223	JUNB	P17275
ENSG00000171791	BCL2	P10415
ENSG00000172680	MOS	P00540
ENSG00000173503	LTA	Q6FG55
ENSG00000173662	HKR3	Q7RTX1
ENSG00000174775	HRAS	P01112
ENSG00000175592	FOSL1	P15407
ENSG00000176105	YES1	P07947
ENSG00000177606	JUN	P05412
ENSG00000178568	ERBB4	Q15303
ENSG00000178573	MAF	O75444
ENSG00000182511	FES	P07332
ENSG00000182578	CSF1R	P07333
ENSG00000182866	LCK	P06239
ENSG00000182944	EWSR1	Q01844
ENSG00000184937	WT1	P19544
ENSG00000185697	MYBL1	P10243
ENSG00000186716	BCR	P11274
ENSG00000186895	FGF3	P11487
ENSG00000187323	DCC	P43146
ENSG00000197063	MAFG	O15525
ENSG00000197122	SRC	P12931
ENSG00000198400	NTRK1	P04629
ENSG00000204487	LTB	Q06643
ENSG00000204490	TNF	P01375
